# Supplementary material for: Reproductive interference in live-bearing fish: the male guppy is a potential biological agent for eradicating invasive mosquitofish
Source: Sci Rep. 2019 Apr 1;9:5439. doi: 10.1038/s41598-019-41858-y (PMC6443680; doi:10.1038/s41598-019-41858-y)
Supplement: Supplementary file 4 — Dataset 1 [file 41598_2019_41858_MOESM4_ESM.xlsx]

## Sheet: SD1
Supplementary Dataset1: Field survey
Reproductive interference in live-bearing fish: the male guppy is a potential biological agent for eradicating invasive mosquitofish
by K. Tsurui-Sato,1*† S. Fujimoto,1† O. Deki,2† T. Suzuki,2 H. Tatsuta,2,3 K. Tsuji2, 3
1Center for Strategic Research Project, University of the Ryukyus, Senbaru, Nishihara, Okinawa 903-0213, Japan.
2Department of Agro-Environmental Sciences, Faculty of Agriculture, University of the Ryukyus, Senbaru, Nishihara, Okinawa 903-0213, Japan.
3The United Graduate School of Agricultural Sciences, Kagoshima University, Korimoto 1-21-24, Kagoshima 890-8580, Japan.
				Field conditions								Original data			Resampled data
Site No.	Survey site	Type of water system		Survey date (2015)	Weather	Water temperature (℃)	Distance from estuary (km)	Latitude	Longitude	Water depth (cm)	Capture period (min)	No. of guppies captured	No. of mosquitofish captured	Total fish	No. of guppies captured	No. of mosquitofish captured	Total fish	CPUE guppy	CPUE mosquitofish
Guppies present
1	Ohyama Wetlands	Drainage system (paddy fields)		6/19	Sunny	25	1.05	26°17'01.5"N	127°44'49.6"E	14	13	42	0	42	20	0	20	3.23077	0
2	Futenma_River_upstream	Drainage system (river)	a†	7/17	Sunny	29	5.48	26°16'24.9"N	127°46'49.6"E	57	10	195	0	195	20	0	20	19.5	0
3	Kohatsu_River	Drainage system (river)		7/24	Sunny	32	2.24	26°13'37.2"N	127°45'16.1"E	5	60	41	0	41	20	0	20	0.683333	0
4	Onaha_River	Drainage system (river)		7/24	Sunny	33	0.41	26°13'24.1"N	127°46'27.0"E	25	30	11	0	11				0.366667	0
5	Toguchi_River_upstream	Drainage system (river)	b	8/4	Sunny	35	0.69	26°18'19.6"N	127°48'34.8"E	35	9	145	0	145	20	0	20	16.1111	0
6	Ujidomari_River_upstream	Drainage system (river)	c	8/5	Sunny	29	3.81	26°15'05.2"N	127°45'08.0"E	40	30	53	0	53	20	0	20	1.76667	0
7	Ujidomari_River_middle	Drainage system (river)	c	8/8	Cloudy	29	2.24	26°15'32.0"N	127°44'26.1"E	25	7	189	0	189	20	0	20	27	0
8	Kakinohanahija_Springs	Pond (spring)		9/10	Sunny	24	0.7	26°08'54.1"N	127°47'44.3"E	25	30	5	0	5				0.166667	0
9	Ukinjuhainju_Springs	Pond (spring)		9/10	Sunny	26	0.12	26°08'14.8"N	127°47'36.9"E	25	6	55	0	55	20	0	20	9.16667	0
10	Yumuchiga_Spring	Pond (spring)		9/10	Sunny	24	0.81	26°06'49.7"N	127°43'59.6"E	60	30	5	0	5				0.166667	0
11	Makiyaohkawa_River_upstream	Drainage system (river)	d	10/13	Sunny	23	2.47	26°36'50.5"N	128°02'43.4"E	50	30	15	0	15				0.5	0
12	Makiminato_River_downstream	Drainage system (river)	e	10/16	Sunny	26	3.05	26°14'56.4"N	127°44'11.0"E	30	30	54	0	54	20	0	20	1.8	0
13	Makiminato_River_upstream	Drainage system (river)	e	10/16	Sunny	25	1.95	26°15'16.7"N	127°43'40.9"E	50	30	19	0	19				0.633333	0
14	Kowan_River	Drainage system (river)		10/16	Sunny	25	4.2	26°14'31.7"N	127°43'15.3"E	50	30	20	0	20	20	0	20	0.666667	0
15	Asato_River_upstream	Drainage system (river)	f	11/5	Cloudy	25	4.23	26°12'50.0"N	127°42'55.2"E	30	30	9	0	9				0.3	0
16	Makabi_River	Drainage system (river)		11/8	Sunny	26	3.7	26°13'21.4"N	127°42'26.8"E	40	30	11	0	11				0.366667	0
17	Makabi_ anti-flood_pond	Pond (artificial)		11/8	Sunny	26	3.7	26°13'14.8"N	127°42'22.1"E	10	20	53	0	53	20	0	20	2.65	0
18	Noha_River	Drainage system (river)		11/8	Sunny	25	9.49	26°10'07.3"N	127°43'24.8"E	50	30	25	0	25	20	0	20	0.833333	0
19	Nagado_River	Drainage system (river)		11/8	Sunny	25	7.76	26°10'32.8"N	127°43'16.2"E	15	30	30	0	30	20	0	20	1	0
20	Fukuchi_River	Drainage system (river)		11/18	Sunny	24	1.51	26°29'07.4"N	127°58'41.9"E	10	30	12	0	12				0.4	0
21	Kin_Wetlands	Drainage system (paddy fields)		11/18	Sunny	24	1.17	26°27'01.5"N	127°55'51.8"E	10	30	35	0	35	20	0	20	1.16667	0
Mosquitofish present
22	Ginowan_Seaside_Park	Pond (artificial)		6/19	Sunny	32	0.15	26°16'50.6"N	127°43'59.9"E	40	5	0	54	54	0	20	20	0	10.8
23	Nishizaki_Park	Pond (artificial)		9/14	Sunny	30	0.76	26°08'32.8"N	127°39'24.3"E	5	20	0	76	76	0	20	20	0	3.8
24	Nagata_River	Drainage system (river)	g	9/19	Sunny	27	2.35	26°22'10.7"N	127°45'26.2"E	50	30	0	8	8				0	0.266667
25	Tengan_River_downstream	Drainage system (river)	h	10/10	Light rain	24	0.7	26°22'33.1"N	127°52'08.8"E	20	30	0	23	23	0	20	20	0	0.766667
26	Tengan_River_upstream	Drainage system (river)	h	10/10	Light rain	24	3.11	26°22'54.5"N	127°50'56.9"E	20	30	0	21	21	0	20	20	0	0.7
27	Kuwae_Park	Pond (artificial)		10/11	Sunny	26	1.55	26°19'26.6"N	127°46'01.7"E	50	30	0	43	43	0	20	20	0	1.43333
28	Gabusoka_River	Drainage system (river)		10/13	Sunny	25	2.2	26°37'19.3"N	128°00'19.5"E	15	30	0	2	2				0	0.0666667
29	Kanjaga_Spring	pond (spring)		10/15	Sunny	24	1.14	26°29'52.9"N	127°51'01.1"E	3	30	0	4	4				0	0.133333
30	Asato_River_downstream	Drainage system (river)	f	10/16	Sunny	25	3.46	26°12'57.2"N	127°42'27.3"E	50	30	0	2	2				0	0.0666667
31	Kokuba_River	Drainage system (river)		11/5	Cloudy	25	6.71	26°11'55.6"N	127°42'57.2"E	40	30	0	8	8				0	0.266667
32	Kanna_dam_lake	Pond (dammed)		11/18	Sunny	26	2.18	26°29'26.9"N	127°57'19.1"E	40	30	0	20	20	0	20	20	0	0.666667
33	University of the Ryukyus 1	Pond (artificial)		11/20	Sunny	22	2.59	26°15'03.9"N	127°45'50.7"E	30	15	0	111	111	0	20	20	0	7.4
34	University of the Ryukyus 2	Pond (artificial)		11/20	Sunny	28	2.49	26°15'03.2"N	127°45'54.0"E	30	5	0	151	151	0	20	20	0	30.2
Both species present
35	Mukue_River	Drainage system (river)		9/14	Sunny	32	2.69	26°08'02.6"N	127°40'41.4"E	55	5	2	115	117	1	19	20	0.4	23
36	Maesato_drainage	Drainage system (river)		9/14	Sunny	30	0.89	26°06'56.4"N	127°40'11.5"E	20	16	43	1	44	19	1	20	2.6875	0.0625
37	Futenma_River_downstream	Drainage system (river)	a	7/17	Sunny	30	2.42	26°17'41.0"N	127°46'46.9"E	60	21	160	2	162	20	0	20	7.61905	0.0952381
38	Hija_River_upstream	Drainage system (river)	g	9/19	Sunny	27	2.78	26°22'06.7"N	127°45'41.0"E	35	30	11	4	15				0.366667	0.133333
39	Naru_River	Drainage system (river)		10/11	Sunny	24	0.86	26°19'18.6"N	127°45'43.7"E	6	22	37	8	45	17	3	20	1.68182	0.363636
40	University of the Ryukyus 3 (Senbaru Lake)	Pond (dammed)		10/24	Sunny	26	5.21	26°15'03.1"N	127°45'57.4"E	60	30	7	24	31	4	16	20	1	0.0666667
41	Chibu_River	Drainage system (river)		11/20	Sunny	25	3.77	26°15'23.2"N	127°45'57.9"E	20	30	30	2	32	18	2	20	0.233333	0.8
Neither species found
42	Toguchi_River_downstream	Drainage system (river)	b	8/4	Sunny	35	0.23	26°18'18.2"N	127°48'49.0"E	50	30	0	0	0				0	0
43	Ujidomari_River_downstream	Drainage system (river)	c	8/8	Cloudy	28	1.14	26°15'51.1"N	127°43'56.6"E	35	30	0	0	0				0	0
44	Hija_River_downstream	Drainage system (river)	g	9/19	Sunny	27	1.98	26°22'01.2"N	127°45'13.9"E	50	30	0	0	0				0	0
45	Ishikawa_River	Drainage system (river)		10/10	Light rain	24	2.03	26°25'39.4"N	127°48'55.3"E	60	30	0	0	0				0	0
46	Makiyaohkawa_River_downstream	Drainage system (river)	d	10/13	Sunny	26	0.6	26°37'35.8"N	128°01'59.8"E	15	30	0	0	0				0	0
47	Oh-ura_River	Drainage system (river)		10/13	Sunny	25	0.8	26°33'40.6"N	128°02'33.0"E	50	30	0	0	0				0	0
48	Ohto_River	Drainage system (river)		10/13	Sunny	24	0.9	26°31'03.4"N	128°00'31.2"E	30	30	0	0	0				0	0
49	Onna_drainage (no name)	Drainage system (river)		10/15	Sunny	25	0.46	26°29'36.8"N	127°50'38.9"E	10	30	0	0	0				0	0
50	Aja_River	Drainage system (river)		11/5	Cloudy	25	3.56	26°13'40.1"N	127°42'49.6"E	40	30	0	0	0				0	0
†Survey sites with the same letter belong to the same drainage system.
