# Supplementary material for: Reproductive interference in live-bearing fish: the male guppy is a potential biological agent for eradicating invasive mosquitofish
Source: Sci Rep. 2019 Apr 1;9:5439. doi: 10.1038/s41598-019-41858-y (PMC6443680; doi:10.1038/s41598-019-41858-y)
Supplement: Supplementary file 5 — Dataset 2 [file 41598_2019_41858_MOESM5_ESM.xlsx]

## Sheet: SD2
Supplementary Dataset2: Experiment1_Number of fry and body weight of the female
Reproductive interference in live-bearing fish: the male guppy is a potential biological agent for eradicating invasive mosquitofish
by K. Tsurui-Sato,1*† S. Fujimoto,1† O. Deki,2† T. Suzuki,2 H. Tatsuta,2,3 K. Tsuji2, 3
1Center for Strategic Research Project, University of the Ryukyus, Senbaru, Nishihara, Okinawa 903-0213, Japan.
2Department of Agro-Environmental Sciences, Faculty of Agriculture, University of the Ryukyus, Senbaru, Nishihara, Okinawa 903-0213, Japan.
3The United Graduate School of Agricultural Sciences, Kagoshima University, Korimoto 1-21-24, Kagoshima 890-8580, Japan.
Aquarium ID	Main/Additional treatment	Female species	Male treatment	Number of fish (female, male)	Number of fry	Wet weight of the female (g)
MCT1	Main treatment	Mosquitofish	Conspecific	(1, 2) Trio	20	0.25426
MCT2	Main treatment	Mosquitofish	Conspecific	(1, 2) Trio	13	0.25242
MCT3	Main treatment	Mosquitofish	Conspecific	(1, 2) Trio	17	0.23556
MCT4	Main treatment	Mosquitofish	Conspecific	(1, 2) Trio	0	0.48567
MCT5	Main treatment	Mosquitofish	Conspecific	(1, 2) Trio	23	0.40375
MCT6	Main treatment	Mosquitofish	Conspecific	(1, 2) Trio	12	0.21098
MCT7	Main treatment	Mosquitofish	Conspecific	(1, 2) Trio	No data (died)	No data (died)
MCT8	Main treatment	Mosquitofish	Conspecific	(1, 2) Trio	17	0.34767
MCT9	Main treatment	Mosquitofish	Conspecific	(1, 2) Trio	7	0.39987
MCT10	Main treatment	Mosquitofish	Conspecific	(1, 2) Trio	No data (died)	No data (died)
MHT1	Main treatment	Mosquitofish	Heterospecific	(1, 2) Trio	0	0.29428
MHT2	Main treatment	Mosquitofish	Heterospecific	(1, 2) Trio	No data (died)	No data (died)
MHT3	Main treatment	Mosquitofish	Heterospecific	(1, 2) Trio	3	0.21137
MHT4	Main treatment	Mosquitofish	Heterospecific	(1, 2) Trio	3	0.24084
MHT5	Main treatment	Mosquitofish	Heterospecific	(1, 2) Trio	0	0.43114
MHT6	Main treatment	Mosquitofish	Heterospecific	(1, 2) Trio	0	0.36216
MHT7	Main treatment	Mosquitofish	Heterospecific	(1, 2) Trio	15	0.4106
MHT8	Main treatment	Mosquitofish	Heterospecific	(1, 2) Trio	2	0.20147
MHT9	Main treatment	Mosquitofish	Heterospecific	(1, 2) Trio	10	0.26183
MHT10	Main treatment	Mosquitofish	Heterospecific	(1, 2) Trio	19	0.28292
MCP1	Additional treatment	Mosquitofish	Conspecific	(1, 1) Pair	No data (died)	No data (died)
MCP2	Additional treatment	Mosquitofish	Conspecific	(1, 1) Pair	No data (died)	No data (died)
MCP3	Additional treatment	Mosquitofish	Conspecific	(1, 1) Pair	10	0.19175
MCP4	Additional treatment	Mosquitofish	Conspecific	(1, 1) Pair	17	0.29085
MCP5	Additional treatment	Mosquitofish	Conspecific	(1, 1) Pair	No data (died)	No data (died)
MCP6	Additional treatment	Mosquitofish	Conspecific	(1, 1) Pair	0	0.23281
MCP7	Additional treatment	Mosquitofish	Conspecific	(1, 1) Pair	15	0.18196
MCP8	Additional treatment	Mosquitofish	Conspecific	(1, 1) Pair	0	0.27399
MCP9	Additional treatment	Mosquitofish	Conspecific	(1, 1) Pair	15	0.30068
MCP10	Additional treatment	Mosquitofish	Conspecific	(1, 1) Pair	13	0.769
GCT1	Main treatment	Guppy	Conspecific	(1, 2) Trio	14	0.44507
GCT2	Main treatment	Guppy	Conspecific	(1, 2) Trio	10	0.47548
GCT3	Main treatment	Guppy	Conspecific	(1, 2) Trio	10	0.34276
GCT4	Main treatment	Guppy	Conspecific	(1, 2) Trio	6	0.30047
GCT5	Main treatment	Guppy	Conspecific	(1, 2) Trio	12	0.41744
GCT6	Main treatment	Guppy	Conspecific	(1, 2) Trio	18	0.51977
GCT7	Main treatment	Guppy	Conspecific	(1, 2) Trio	10	0.30268
GCT8	Main treatment	Guppy	Conspecific	(1, 2) Trio	7	0.37844
GCT9	Main treatment	Guppy	Conspecific	(1, 2) Trio	14	0.73832
GCT10	Main treatment	Guppy	Conspecific	(1, 2) Trio	15	0.94828
GHT1	Main treatment	Guppy	Heterospecific	(1, 2) Trio	12	0.48934
GHT2	Main treatment	Guppy	Heterospecific	(1, 2) Trio	7	0.46502
GHT3	Main treatment	Guppy	Heterospecific	(1, 2) Trio	13	0.27669
GHT4	Main treatment	Guppy	Heterospecific	(1, 2) Trio	12	0.54714
GHT5	Main treatment	Guppy	Heterospecific	(1, 2) Trio	No data (died)	No data (died)
GHT6	Main treatment	Guppy	Heterospecific	(1, 2) Trio	12	0.53488
GHT7	Main treatment	Guppy	Heterospecific	(1, 2) Trio	16	0.46896
GHT8	Main treatment	Guppy	Heterospecific	(1, 2) Trio	No data (died)	No data (died)
GHT9	Main treatment	Guppy	Heterospecific	(1, 2) Trio	8	0.32819
GHT10	Main treatment	Guppy	Heterospecific	(1, 2) Trio	No data (died)	No data (died)
GCP1	Additional treatment	Guppy	Conspecific	(1, 1) Pair	No data (died)	No data (died)
GCP2	Additional treatment	Guppy	Conspecific	(1, 1) Pair	No data (died)	No data (died)
GCP3	Additional treatment	Guppy	Conspecific	(1, 1) Pair	7	0.49952
GCP4	Additional treatment	Guppy	Conspecific	(1, 1) Pair	14	0.53401
GCP5	Additional treatment	Guppy	Conspecific	(1, 1) Pair	11	0.34685
GCP6	Additional treatment	Guppy	Conspecific	(1, 1) Pair	6	0.22619
GCP7	Additional treatment	Guppy	Conspecific	(1, 1) Pair	1	0.77954
GCP8	Additional treatment	Guppy	Conspecific	(1, 1) Pair	No data (died)	No data (died)
GCP9	Additional treatment	Guppy	Conspecific	(1, 1) Pair	22	0.58315
GCP10	Additional treatment	Guppy	Conspecific	(1, 1) Pair	18	0.3886
