# Supplementary material for: Reproductive interference in live-bearing fish: the male guppy is a potential biological agent for eradicating invasive mosquitofish
Source: Sci Rep. 2019 Apr 1;9:5439. doi: 10.1038/s41598-019-41858-y (PMC6443680; doi:10.1038/s41598-019-41858-y)
Supplement: Supplementary file 6 — Dataset 3 [file 41598_2019_41858_MOESM6_ESM.xlsx]

## Sheet: SD3
Supplementary Dataset3: Experiment2_Number of fry and average female body weight gain per aquarium
Reproductive interference in live-bearing fish: the male guppy is a potential biological agent for eradicating invasive mosquitofish
by K. Tsurui-Sato,1*† S. Fujimoto,1† O. Deki,2† T. Suzuki,2 H. Tatsuta,2,3 K. Tsuji2, 3
1Center for Strategic Research Project, University of the Ryukyus, Senbaru, Nishihara, Okinawa 903-0213, Japan.
2Department of Agro-Environmental Sciences, Faculty of Agriculture, University of the Ryukyus, Senbaru, Nishihara, Okinawa 903-0213, Japan.
3The United Graduate School of Agricultural Sciences, Kagoshima University, Korimoto 1-21-24, Kagoshima 890-8580, Japan.
Aquarium ID	Main/Additional treatment	Female species	Male treatment	Numer of fish (females, males)	Per-aquarium total number of fry	Per-aquarium average of female body weight gain (g)	Per-aquarium average of female body weight (g)
MC8_1	Main treatment	Mosquitofish	Conspecific	(6, 8)	63	0.432545	0.449524
MC8_2	Main treatment	Mosquitofish	Conspecific	(6, 8)	17	0.576039	0.523737
MC8_3	Main treatment	Mosquitofish	Conspecific	(6, 8)	8	0.621365	0.550001
MC8_4	Main treatment	Mosquitofish	Conspecific	(6, 8)	23	0.565533	0.530567
MC8_5	Main treatment	Mosquitofish	Conspecific	(6, 8)	13	0.771075	0.630066
MC8_6	Main treatment	Mosquitofish	Conspecific	(6, 8)	91	0.632368	0.581123
MH8_1	Main treatment	Mosquitofish	Heterospecific	(6, 8)	19	0.504927	0.496345
MH8_2	Main treatment	Mosquitofish	Heterospecific	(6, 8)	14	0.665113	0.566789
MH8_3	Main treatment	Mosquitofish	Heterospecific	(6, 8)	18	0.521631	0.516852
MH8_4	Main treatment	Mosquitofish	Heterospecific	(6, 8)	5	0.470816	0.470473
MH8_5	Main treatment	Mosquitofish	Heterospecific	(6, 8)	12	0.456905	0.500862
MH8_6	Main treatment	Mosquitofish	Heterospecific	(6, 8)	7	0.483683	0.470708
MC4_1	Additional treatment	Mosquitofish	Conspecific	(6, 4)	39	0.609841	0.567087
MC4_2	Additional treatment	Mosquitofish	Conspecific	(6, 4)	7	0.722531	0.629757
MC4_3	Additional treatment	Mosquitofish	Conspecific	(6, 4)	45	0.661309	0.57957
MC4_4	Additional treatment	Mosquitofish	Conspecific	(6, 4)	25	0.678198	0.581932
MC4_5	Additional treatment	Mosquitofish	Conspecific	(6, 4)	58	0.463313	0.490602
MC4_6	Additional treatment	Mosquitofish	Conspecific	(6, 4)	62	0.563216	0.528523
GC8_1	Main treatment	Guppy	Conspecific	(6, 8)	69	0.41957	0.504483
GC8_2	Main treatment	Guppy	Conspecific	(6, 8)	34	0.429214	0.50627
GC8_3	Main treatment	Guppy	Conspecific	(6, 8)	42	0.430076	0.518929
GC8_4	Main treatment	Guppy	Conspecific	(6, 8)	46	0.402259	0.477007
GC8_5	Main treatment	Guppy	Conspecific	(6, 8)	67	0.543727	0.572907
GC8_6	Main treatment	Guppy	Conspecific	(6, 8)	19	0.553908	0.536242
GH8_1	Main treatment	Guppy	Heterospecific	(6, 8)	38	0.519497	0.64239
GH8_2	Main treatment	Guppy	Heterospecific	(6, 8)	79	0.505345	0.538423
GH8_3	Main treatment	Guppy	Heterospecific	(6, 8)	4	0.434497	0.53295
GH8_4	Main treatment	Guppy	Heterospecific	(6, 8)	53	0.397595	0.495234
GH8_5	Main treatment	Guppy	Heterospecific	(6, 8)	43	0.521354	0.600249
GH8_6	Main treatment	Guppy	Heterospecific	(6, 8)	46	0.614297	0.57333
GC4_1	Additional treatment	Guppy	Conspecific	(6, 4)	34	0.420028	0.537002
GC4_2	Additional treatment	Guppy	Conspecific	(6, 4)	57	0.637537	0.594484
GC4_3	Additional treatment	Guppy	Conspecific	(6, 4)	64	0.502821	0.549551
GC4_4	Additional treatment	Guppy	Conspecific	(6, 4)	40	0.674583	0.596271
GC4_5	Additional treatment	Guppy	Conspecific	(6, 4)	52	0.288744	0.461379
GC4_6	Additional treatment	Guppy	Conspecific	(6, 4)	50	0.637462	0.571928
