# Supplementary material for: Reproductive interference in live-bearing fish: the male guppy is a potential biological agent for eradicating invasive mosquitofish
Source: Sci Rep. 2019 Apr 1;9:5439. doi: 10.1038/s41598-019-41858-y (PMC6443680; doi:10.1038/s41598-019-41858-y)
Supplement: Supplementary file 7 — Dataset 4 [file 41598_2019_41858_MOESM7_ESM.xlsx]

## Sheet: SD4
Supplementary Dataset4: Experiment2_Individual female body weight										Supplementary Dataset4: Experiment2_Individual female body weight										Supplementary Dataset4: Experiment2_Individual female body weight										Supplementary Dataset4: Experiment2_Individual female body weight
Supplementary Dataset4-1										Supplementary Dataset4-2										Supplementary Dataset4-3										Supplementary Dataset4-4
Reproductive interference in live-bearing fish: the male guppy is a potential biological agent for eradicating invasive mosquitofish by K. Tsurui-Sato,1*† S. Fujimoto,1† O. Deki,2† T. Suzuki,2 H. Tatsuta,2,3 K. Tsuji2, 3 1Center for Strategic Research Project, University of the Ryukyus, Senbaru, Nishihara, Okinawa 903-0213, Japan. 2Department of Agro-Environmental Sciences, Faculty of Agriculture…										Reproductive interference in live-bearing fish: the male guppy is a potential biological agent for eradicating invasive mosquitofish by K. Tsurui-Sato,1*† S. Fujimoto,1† O. Deki,2† T. Suzuki,2 H. Tatsuta,2,3 K. Tsuji2, 3 1Center for Strategic Research Project, University of the Ryukyus, Senbaru, Nishihara, Okinawa 903-0213, Japan. 2Department of Agro-Environmental Sciences, Faculty of Agriculture…										Reproductive interference in live-bearing fish: the male guppy is a potential biological agent for eradicating invasive mosquitofish by K. Tsurui-Sato,1*† S. Fujimoto,1† O. Deki,2† T. Suzuki,2 H. Tatsuta,2,3 K. Tsuji2, 3 1Center for Strategic Research Project, University of the Ryukyus, Senbaru, Nishihara, Okinawa 903-0213, Japan. 2Department of Agro-Environmental Sciences, Faculty of Agriculture…										Reproductive interference in live-bearing fish: the male guppy is a potential biological agent for eradicating invasive mosquitofish by K. Tsurui-Sato,1*† S. Fujimoto,1† O. Deki,2† T. Suzuki,2 H. Tatsuta,2,3 K. Tsuji2, 3 1Center for Strategic Research Project, University of the Ryukyus, Senbaru, Nishihara, Okinawa 903-0213, Japan. 2Department of Agro-Environmental Sciences, Faculty of Agriculture…
Individual female body weight (Start) (g)										Individual female body weight (Finish) (g)										Individual female body weight gain (g)										Individual averages of female body weight (g)
	Elastomer tagsa										Elastomer tags										Elastomer tags										Elastomer tags
Aquarium ID	L.green	R.green	L.blue	R.blue	L.orange	R.orange	Replacement fish			Aquarium ID	L.green	R.green	L.blue	R.blue	L.orange	R.orange	Replacement fish			Aquarium ID	L.green	R.green	L.blue	R.blue	L.orange	R.orange	Per-aquarium average of female body weight gain			Aquarium ID	L.green	R.green	L.blue	R.blue	L.orange	R.orange	Per-aquarium average of female body weight
MC8_1	0.20034	0.22288	0.18566	0.211	0.32801	0.20803	L.orange_add 0.39942			MC8_1	0.78687	0.86429	0.79648	1.06059	0.32237	0.74044	L.orange_add 0.55265			MC8_1	0.5615	0.56399	0.67863	0.58548	0.0913326	0.11434	0.432545			MC8_1	0.48109	0.504875	0.524975	0.50374	0.417264	0.2652	0.449524
MC8_2	0.39152	0.22557	0.14063	0.10012	0.38333	0.1312	R.green_add 0.45622			MC8_2	1.09858	0.92222	0.63717	0.61363	0.97984	0.76657	R.green_add 0.69742			MC8_2	0.444815	0.613841	0.78159	0.53705	0.2303	0.84864	0.576039			MC8_2	0.613927	0.574427	0.531425	0.368645	0.49848	0.55552	0.523737
MC8_3	0.25225	0.33231	0.20866	0.09535	0.40715	0.14019				MC8_3	0.78075	0.86957	0.9486	0.56753	1.15986	0.70042				MC8_3	0.585538	0.44844	0.66091	0.85325	0.16038	1.01967	0.621365			MC8_3	0.545019	0.55653	0.539115	0.521975	0.48734	0.650025	0.550001
MC8_4	0.39328	0.13608	0.27392	0.16489	0.32765	0.14127	L.orange_add 0.62211			MC8_4	1.19535	0.55141	0.76123	0.64039	0.82897	0.39992	L.orange_add 0.73733			MC8_4	0.336265	1.05927	0.27749	0.59634	0.436134	0.6877	0.565533			MC8_4	0.561412	0.665715	0.412665	0.46306	0.595431	0.48512	0.530567
MC8_5	0.2659	0.36522	0.42413	0.08565	0.16801	0.15826				MC8_5	0.94642	1.01197	1.38306	0.94281	0.82644	0.78681				MC8_5	0.717018	0.5812	0.58784	1.29741	0.7748	0.66818	0.771075			MC8_5	0.624409	0.65582	0.71805	0.734355	0.55541	0.49235	0.630066
MC8_6	0.28537	0.185	0.35067	0.21743	0.41049	0.14289	L.blue_add 0.33928			MC8_6	0.82941	0.71531	1.16031	0.789	0.77754	0.55655	L.blue_add 0.45491			MC8_6	0.519317	0.64441	0.674443	0.94288	0.37851	0.63465	0.632368			MC8_6	0.545028	0.507205	0.685673	0.68887	0.599745	0.460215	0.581123
MH8_1	0.24768	0.15074	0.34431	0.131	0.19668	0.39288				MH8_1	0.41931	0.78095	0.96104	0.73505	0.87015	0.59161				MH8_1	0.478672	0.26857	0.43664	0.83004	0.53837	0.47727	0.504927			MH8_1	0.487016	0.285025	0.56263	0.54602	0.465865	0.631515	0.496345
MH8_2	0.32951	0.25063	0.24459	0.23677	0.30781	0.09401	L.orange_add 0.14262			MH8_2	1.22265	0.76001	0.93129	0.93147	0.86895	0.58764	L.orange_add 0.47128			MH8_2	0.554158	0.97202	0.51542	0.69452	0.479621	0.77494	0.665113			MH8_2	0.606589	0.73664	0.5023	0.58403	0.489697	0.48148	0.566789
MH8_3	0.26869	0.242548	0.39678	0.12488	0.26848	0.23484				MH8_3	0.41149	0.98301	1.07476	0.54701	0.87883	0.73034				MH8_3	0.502217	0.168942	0.58623	0.94988	0.27853	0.64399	0.521631			MH8_3	0.519798	0.327019	0.689895	0.59982	0.407745	0.556835	0.516852
MH8_4	0.32765	0.18728	0.33098	0.18688	0.20935	0.16825				MH8_4	0.94806	0.38126	0.83253	0.73334	0.64197	0.65161				MH8_4	0.370478	0.76078	0.05028	0.64565	0.52399	0.47372	0.470816			MH8_4	0.512889	0.56767	0.35612	0.509705	0.471345	0.40511	0.470473
MH8_5	0.22536	0.25146	0.43916	0.18983	0.34088	0.18777				MH8_5	0.74535	0.80654	0.77752	0.53728	0.77705	0.74915				MH8_5	0.506788	0.49389	0.36738	0.58769	0.1964	0.58928	0.456905			MH8_5	0.478754	0.498405	0.62285	0.483675	0.43908	0.48241	0.500862
MH8_6	0.26467	0.28472	0.33372	0.18321	0.1143	0.19258				MH8_6	1.03075	0.44997	1.21023	0.66353	0.18844	0.85134				MH8_6	0.467707	0.74603	0.11625	1.02702	0.54923	-0.00414	0.483683			MH8_6	0.498523	0.657735	0.391845	0.69672	0.388915	0.19051	0.470708
MC4_1	0.46837	0.20255	0.26486	0.09974	0.39075	0.14673				MC4_1	1.00708	0.68546	1.00804	0.69675	0.99659	0.63484				MC4_1	0.369757	0.80453	0.4206	0.9083	0.306	0.84986	0.609841			MC4_1	0.653248	0.604815	0.47516	0.55389	0.54375	0.57166	0.567087
MC4_2	0.31996	0.19105	0.56129	0.11059	0.26479	0.16327				MC4_2	1.29655	0.82061	1.34673	0.69969	0.83505	0.68639				MC4_2	0.627543	1.1055	0.25932	1.23614	0.4349	0.67178	0.722531			MC4_2	0.633732	0.7438	0.69095	0.72866	0.48224	0.49916	0.629757
MC4_3	0.07488	0.32395	0.41249	0.17504	0.15349	0.35364				MC4_3	0.66249	1.11751	0.9296	0.95151	0.83717	1.28012				MC4_3	0.888187	0.33854	0.70502	0.75456	0.79802	0.48353	0.661309			MC4_3	0.518973	0.49322	0.765	0.55232	0.5525	0.595405	0.57957
MC4_4	0.35221	0.17175	0.28626	0.15216	0.29034	0.20428				MC4_4	0.9903	0.73786	0.98957	1.13381	0.77895	0.7437				MC4_4	0.543488	0.81855	0.4516	0.83741	0.84347	0.57467	0.678198			MC4_4	0.623954	0.581025	0.51206	0.570865	0.712075	0.491615	0.581932
MC4_5	0.12692	0.25768	0.10659	0.42006	0.22596	0.41646				MC4_5	0.67074	0.125591	0.93896	0.75266	1.06098	1.15878				MC4_5	0.657699	0.41306	0.019001	0.5189	0.5267	0.64452	0.463313			MC4_5	0.455769	0.46421	0.116091	0.67951	0.48931	0.73872	0.490602
MC4_6	0.38825	0.16133	0.27454	0.15991	0.24253	0.25493				MC4_6	0.70105	0.67058	0.88153	0.82922	0.99032	0.65582				MC4_6	0.399837	0.53972	0.39604	0.72162	0.58669	0.73539	0.563216			MC4_6	0.588168	0.43119	0.47256	0.52072	0.535875	0.622625	0.528523
GC8_1	0.38748	0.13745	0.54547	0.24485	0.2783	0.17464				GC8_1	0.36233	0.55156	1.10179	0.71788	0.81578	0.86829				GC8_1	0.348792	0.22488	0.00609	0.85694	0.43958	0.64114	0.41957			GC8_1	0.561876	0.24989	0.548515	0.67332	0.49809	0.49521	0.504483
GC8_2	0.27412	0.30732	0.23187	0.45042	0.2274	0.25885				GC8_2	0.83219	0.92774	0.70894	0.71398	0.3941	0.91294				GC8_2	0.474195	0.52487	0.69587	0.25852	0.48658	0.13525	0.429214			GC8_2	0.511217	0.569755	0.579805	0.57968	0.47069	0.326475	0.50627
GC8_3	0.38666	0.25815	0.17916	0.32363	0.34627	0.32948				GC8_3	0.97623	0.62349	0.56746	0.71876	0.72671	1.13427				GC8_3	0.404493	0.71808	0.44433	0.24383	0.37249	0.39723	0.430076			GC8_3	0.588907	0.61719	0.401325	0.445545	0.532515	0.528095	0.518929
GC8_4	0.34595	0.3548	0.29257	0.21975	0.16839	0.28961	R.orange_add 0.26748			GC8_4	1.13239	0.96152	0.70037	0.25312	0.25546	0.25031	R.orange_add 0.50079			GC8_4	0.246245	0.77759	0.66895	0.48062	0.08473	0.155421	0.402259			GC8_4	0.469072	0.743595	0.627045	0.46006	0.210755	0.351514	0.477007
GC8_5	0.33711	0.16912	0.61905	0.21027	0.31368	0.15703				GC8_5	0.74984	0.87614	0.72497	1.00473	0.88157	0.75097				GC8_5	0.49426	0.58072	0.25709	0.5147	0.69105	0.72454	0.543727			GC8_5	0.58424	0.45948	0.747595	0.46762	0.659205	0.5193	0.572907
GC8_6	0.39028	0.20766	0.21295	0.21586	0.38973	0.13925				GC8_6	0.79338	0.69528	0.88944	0.87369	0.83319	0.68021				GC8_6	0.403918	0.58572	0.48233	0.67358	0.48396	0.69394	0.553908			GC8_6	0.592239	0.50052	0.454115	0.55265	0.63171	0.48622	0.536242
GH8_1	0.37505	0.3458	0.30589	0.8143	0.20111	0.2537				GH8_1	0.91647	0.66462	0.95773	1.32266	0.68284	0.66675				GH8_1	0.493462	0.57067	0.35873	0.14343	1.12155	0.42914	0.519497			GH8_1	0.621781	0.631135	0.485255	0.886015	0.761885	0.46827	0.64239
GH8_2	0.21106	0.17102	0.30117	0.27082	0.28016	0.48027				GH8_2	1.14431	0.81877	0.78552	0.61172	0.53582	1.20645				GH8_2	0.639372	0.97329	0.5176	0.5147	0.33156	0.05555	0.505345			GH8_2	0.530746	0.657665	0.55997	0.52817	0.44594	0.508045	0.538423
GH8_3	0.14112	0.32585	0.33586	0.65668	0.17965	0.25505				GH8_3	0.50969	0.86048	0.71954	0.88143	0.77054	0.81541				GH8_3	0.618395	0.18384	0.52462	0.06286	0.70178	0.51549	0.434497			GH8_3	0.450317	0.41777	0.59817	0.68811	0.53054	0.512795	0.53295
GH8_4	0.343	0.21137	0.1416	0.29892	0.53066	0.25307				GH8_4	1.1007	0.70256	0.46103	0.42786	0.82339	0.37636				GH8_4	0.30565	0.88933	0.56096	0.16211	-0.1028	0.57032	0.397595			GH8_4	0.495825	0.656035	0.42208	0.379975	0.47926	0.53823	0.495234
GH8_5	0.76439	0.1489	0.20649	0.24623	0.41861	0.25281				GH8_5	1.21809	0.62955	0.63314	0.77106	1.04156	0.93954				GH8_5	0.107767	1.06919	0.42306	0.38691	0.35245	0.78875	0.521354			GH8_5	0.818273	0.683495	0.41802	0.439685	0.594835	0.647185	0.600249
GH8_6	0.27563	0.37641	0.31341	0.1973	0.20032	0.21071	L.orange_add 0.34989			GH8_6	1.018	1.26479	0.75578	0.99423	0.66777	1.01434	L.orange_add 0.38723			GH8_6	0.676855	0.64159	0.95138	0.55848	0.40042	0.45706	0.614297			GH8_6	0.614057	0.697205	0.7891	0.47654	0.42384	0.43924	0.57333
GC4_1	0.26215	0.14693	0.24023	0.34646	0.32638	0.63978				GC4_1	0.95629	0.48307	0.61305	0.62788	1.01741	1.00868				GC4_1	0.522247	0.80936	0.24284	0.26659	0.3015	0.37763	0.420028			GC4_1	0.523273	0.55161	0.36165	0.479755	0.47713	0.828595	0.537002
GC4_2	0.34979	0.21326	0.38487	0.20707	0.31345	0.18585				GC4_2	0.89378	0.88103	1.27626	1.03102	0.48852	0.88282				GC4_2	0.559115	0.68052	0.49616	1.06919	0.71757	0.30267	0.637537			GC4_2	0.629347	0.55352	0.63295	0.741665	0.672235	0.337185	0.594484
GC4_3	0.20766	0.21772	0.61484	0.34638	0.21374	0.1885				GC4_3	0.64536	0.7848	1.21333	0.81946	0.53975	0.81571				GC4_3	0.595408	0.42764	0.16996	0.86695	0.60572	0.35125	0.502821			GC4_3	0.505364	0.43154	0.69982	0.779855	0.5166	0.364125	0.549551
GC4_4	0.31784	0.1804	0.34757	0.22156	0.31288	0.17363				GC4_4	0.76595	0.95234	1.08414	0.77793	1.11414	0.74676				GC4_4	0.589037	0.58555	0.60477	0.86258	0.46505	0.94051	0.674583			GC4_4	0.612358	0.473175	0.649955	0.65285	0.545405	0.643885	0.596271
GC4_5	0.25803	0.13718	0.32177	0.12234	0.82234	0.20728	R.orange_add 0.38933			GC4_5	0.46642	0.58895	0.64361	0.51714	1.4027	0.74386	R.orange_add 0.45463			GC4_5	0.469083	0.32924	0.26718	0.52127	-0.3052	0.450893	0.288744			GC4_5	0.492572	0.3018	0.45536	0.382975	0.66974	0.465826	0.461379
GC4_6	0.15091	0.55395	0.18239	0.24024	0.20236	0.18933				GC4_6	0.71188	1.11307	0.79498	0.9093	0.92863	0.85871				GC4_6	0.735184	0.15793	0.930676	0.55474	0.70694	0.7393	0.637462			GC4_6	0.518502	0.632915	0.647728	0.51761	0.55583	0.55898	0.571928
Shaded cells indicate individuals that died during the experiment							Colored text:			Shaded cells indicate individuals that died during the experiment							Colored text:			Values weighted by the residence time in days of each fish in the aquarium										Values weighted by the residence time in days of each fish in the aquarium
							Body weight of replacement fish when added.										Body weight of replacement fish when the experiment ended.
a 'L' or 'R' before a color indicates that the tag was on the left or right side of the fish, respectively.
