# Supplementary material for: Reproductive interference in live-bearing fish: the male guppy is a potential biological agent for eradicating invasive mosquitofish
Source: Sci Rep. 2019 Apr 1;9:5439. doi: 10.1038/s41598-019-41858-y (PMC6443680; doi:10.1038/s41598-019-41858-y)
Supplement: Supplementary file 8 — Dataset 5 [file 41598_2019_41858_MOESM8_ESM.xlsx]

## Sheet: SD5
Supplementary Dataset5: Experiment2_Values weighted by the residence time (Individual female body weight of fish died during the experiment and replacement fish)
Reproductive interference in live-bearing fish: the male guppy is a potential biological agent for eradicating invasive mosquitofish
by K. Tsurui-Sato,1*† S. Fujimoto,1† O. Deki,2† T. Suzuki,2 H. Tatsuta,2,3 K. Tsuji2, 3
1Center for Strategic Research Project, University of the Ryukyus, Senbaru, Nishihara, Okinawa 903-0213, Japan.
2Department of Agro-Environmental Sciences, Faculty of Agriculture, University of the Ryukyus, Senbaru, Nishihara, Okinawa 903-0213, Japan.
3The United Graduate School of Agricultural Sciences, Kagoshima University, Korimoto 1-21-24, Kagoshima 890-8580, Japan.
		fish 1 (died during the experiment)				fish2 (replacement fish)
Aquarium ID	Elastomer tags	Body weight of fish1 (start)	Body weight of fish1 (died)	Average body weight of fish1	Body weight gain of fish1	Body weight of fish2 (start)	Body weight of fish2 (finished)	Average body weight of fish2	Body weight gain of fish2	Body weight weighted by the residence time	Body weight gain weighted by the residence time	Residence time (fish1) (days)	Residence time (fish2) (days)
MC8_1	L.orange	0.32801	0.32237	0.32519	-0.00564	0.39942	0.55265	0.476035	0.15323	0.417264	0.0913326	30	47
MC8_2	R.green	0.22557	0.92222	0.573895	0.69665	0.45622	0.69742	0.57682	0.2412	0.574427	0.613841	63	14
MC8_4	L.orange	0.32765	0.82897	0.57831	0.50132	0.62211	0.73733	0.67972	0.11522	0.595431	0.436134	64	13
MC8_6	L.blue	0.35067	1.16031	0.75549	0.80964	0.33928	0.45491	0.397095	0.11563	0.685673	0.674443	62	15
MH8_2	L.orange	0.30781	0.86895	0.58838	0.56114	0.14262	0.47128	0.30695	0.32866	0.489697	0.479621	50	27
GC8_4	R.orange	0.28961	0.25031	0.26996	-0.0393	0.26748	0.50079	0.384135	0.23331	0.351514	0.155421	22	55
GH8_6	L.orange	0.20032	0.66777	0.434045	0.46745	0.34989	0.38723	0.36856	0.03734	0.42384	0.40042	65	12
GC4_5	R.orange	0.20728	0.74386	0.47557	0.53658	0.38933	0.45463	0.42198	0.0653	0.465826	0.450893	63	14
